# Supplementary material for: Prenatal Choline Supplement in a Maternal Obesity Model Modulates Offspring Hepatic Lipidomes
Source: Nutrients. 2023 Feb 15;15(4):965. doi: 10.3390/nu15040965 (PMC9963284; doi:10.3390/nu15040965)
Supplement: Supplementary file 1 [file nutrients-15-00965-s001.zip]

Archive with 8 entries (7 files):
- nutrients-2176691-supplementary/
- nutrients-2176691-supplementary/Figure S1.pdf
- nutrients-2176691-supplementary/Figure S2.pdf
- nutrients-2176691-supplementary/Figure S3.pdf
- nutrients-2176691-supplementary/Figure S4.pdf
- nutrients-2176691-supplementary/Supplemental Table S2.pdf
- nutrients-2176691-supplementary/Supplemental Table S3.pdf
- nutrients-2176691-supplementary/Table S1_Lipidomics Paper.pdf
